# Supplementary material for: Prevalence of Antibodies to Japanese Encephalitis Virus and Severe Fever with Thrombocytopenia Syndrome Virus in Wild Boars Captured Across Different Locations in Toyama Prefecture, Japan
Source: Viruses. 2025 Dec 5;17(12):1585. doi: 10.3390/v17121585 (PMC12737401; doi:10.3390/v17121585)
Supplement: Supplementary file 1 [file viruses-17-01585-s001.zip]

Archive with 1 entries (1 files):
- viruses-3969735-supplementary.pdf
